# Supplementary material for: ε-Viniferin Rejuvenates Senescence via RGS16 Regulation: In Vitro Evidence
Source: Pharmaceuticals (Basel). 2025 Aug 24;18(9):1254. doi: 10.3390/ph18091254 (PMC12472759; doi:10.3390/ph18091254)
Supplement: Supplementary file 1 [file pharmaceuticals-18-01254-s001.zip]

Archive with 1 entries (1 files):
- pharmaceuticals-3783743-supplementary.pdf
